# Supplementary material for: Biological adhesion of the flatworm Macrostomum lignano relies on a duo-gland system and is mediated by a cell type-specific intermediate filament protein
Source: Front Zool. 2014 Feb 12;11:12. doi: 10.1186/1742-9994-11-12 (PMC4016567; doi:10.1186/1742-9994-11-12)
Supplement: Additional file 6 — Comparison of controls and macif1 dsRNA treated animals. (A-B) Overview and detail of a whole mount in situ hybridization of macif1 in a control (A) and macif1 dsRNA treated animal (B) at day 9 post amputation. (C, D) Phalloidin labeling at day six post-amputation. (C) Control animals regenerated normal adhesive organs (arrowheads) while macif1 dsRNA treated animals (D) exhibited shorter organs. Note that (D) required a higher gain in confocal microscopy to visualize the adhesive organs. bmw body wall musculature; stm stylet muscles. Scale bars (A, B) 100 μm, (A’, B’) 20 μm, (C, D) 30 μm. [file 1742-9994-11-12-S6.zip]

Archive with 1 entries (1 files):
- 5620193931085405_add6.psd
